# Supplementary material for: Identification of DNA Binding Motifs of the Mycobacterium tuberculosis PhoP/PhoR Two-Component Signal Transduction System
Source: PLoS One. 2012 Aug 7;7(8):e42876. doi: 10.1371/journal.pone.0042876 (PMC3413638; doi:10.1371/journal.pone.0042876)
Supplement: Table S1 — List of genes with DR1, DR2 and DR3 in their upstream regions according to Figure 5 . First Excel spreadsheet: DR1+DR2; Second spreadsheet: DR1+DR2+DR3. (XLS) [file pone.0042876.s003.xls]

## Sheet: DR1+DR2
DR1+DR2
Gene	Gene Function	COG classification	Position DR1	DR1	Position DR2	DR2	Dis1
Rv0248c	succinate dehydrogenase iron-sulfur subunit	-	-632	TGCGTCAGC	-620	CCTGCCAGC	4
lytB2	lytB-related protein	-	-589	AGCGTCAGC	-580	CCGGATAGT	1
Rv1178	aminotransferase	Amino acid transport and metabolism genes	-585	TGGGGTAGC	-572	CCGGGCAGC	5
ansA	L-aparaginase	Amino acid transport and metabolism genes	-166	ACCGACAGC	-155	ATGCGCAGC	3
oxcA	oxalyl-CoA decarboxylase	Amino acid transport and metabolism genes | Coenzyme transport and metabolism genes	-329	CGCGTCAGC	-318	CCGGCCAGC	3
Rv3722c	conserved hypothetical protein	Amino acid transport and metabolism genes | Transcription genes	-507	CCCATCAGC	-498	CAGGCCAAC	1
ftsE	cell division ATP-binding protein	Cell cycle control, mitosis and meiosis genes	-489	AGCAGTAGC	-478	AAGCTCAGC	3
mscL	large-conductance ion mechanosensitive channel	Cell wall membrane biogenesis genes	-119	AGCGTCAGC	-107	CATGGCAAC	4
Rv0260c	transcriptional regulator	Coenzyme transport and metabolism genes	-55	TCCGGCAGC	-42	CCTGGTAAC	5
coaA	pantothenate kinase	Coenzyme transport and metabolism genes	-573	CGTAGTAGC	-560	CCGGGCAGT	5
nadD	nicotinate-nucleotide adenylyltransferase	Coenzyme transport and metabolism genes	-560	CCGATCAGC	-551	CATCCTAGA	1
uppP	conserved membrane protein	Defense mechanisms genes	-501	CCTGTTAGC	-492	ACGGTCAGC	1
Rv0458	aldehyde dehydrogenase	Energy production and conversion genes	-381	TCGATCAGC	-372	CATCCCAGC	1
fdxC	ferredoxin	Energy production and conversion genes	-226	TGGGGTAGC	-213	CCGGGCAGC	5
sdhB	succinate dehydrogenase iron-sulphur protein subunit	Energy production and conversion genes	-403	CGCTGCAGC	-390	ATGGACAAC	5
Rv0608	conserved hypothetical protein	Function unknown genes	-224	TCGGACAGC	-212	CAGGCCAAA	4
Rv0609	conserved hypothetical protein	Function unknown genes	-466	TCGGACAGC	-454	CAGGCCAAA	4
Rv0870c	conserved membrane protein	Function unknown genes	-716	CCGGGCAGC	-707	CCGGCCAAC	1
Rv1995	hypothetical protein	Function unknown genes	-588	ACCAATAGC	-578	ATGCGTAAC	2
Rv0293c	conserved hypothetical protein	General function prediction only genes	-626	TCCATCAGC	-614	CCGCGTAAT	4
Rv0785	conserved hypothetical protein	General function prediction only genes	-346	CCGTACAGC	-334	CCGGCCAAT	4
cobQ2	cobyric acid synthase	General function prediction only genes	-670	TCGGTCAGC	-659	CCGCGCAGC	3
Rv0143c	conserved membrane protein	Inorganic ion transport and metabolism genes	-24	TCGGATAGC	-15	CTGGCCAAC	1
Rv2184c	conserved hypothetical protein	Inorganic ion transport and metabolism genes	-799	CGGGGTAGC	-789	CCTGGCAGC	2
accD3	acetyl-CoA carboxylase carboxyl transferase beta subunit	Lipid transport and metabolism genes	-75	CGTTGCAGC	-64	ATGGTCAGC	3
fadD5	fatty-acid-CoA ligase	Lipid transport and metabolism genes | Secondary metabolites biosynthesis, transport and catabolism genes	-573	CCCGATAGC	-564	CCGGCCAGC	1
Rv0025	conserved hypothetical protein	Not in COGs genes	-94	CGGGTCAGC	-83	CTGGGCAAC	3
Rv0026	conserved hypothetical protein	Not in COGs genes	-571	CGGGTCAGC	-560	CTGGGCAAC	3
Rv0227c	conserved membrane protein	Not in COGs genes	-750	ACCGGCAGC	-741	CCGCATAGA	1
Rv0401	conserved membrane protein	Not in COGs genes	-259	CCGTGCAGC	-248	ATTCCCAGC	3
Rv0849	conserved membrane transport protein	Not in COGs genes	-240	CCTGGTAGC	-229	CTGGGCAGC	3
Rv0970	conserved membrane protein	Not in COGs genes	-555	CGCGGTAGC	-543	ACGGTCAAA	4
Rv1125	conserved hypothetical protein	Not in COGs genes	-459	CGCATCAGC	-449	CTGCGCAGC	2
lprB	lipoprotein	Not in COGs genes	-634	ACCAGCAGC	-623	CATGTCAGC	3
Rv1724c	hypothetical protein	Not in COGs genes	-701	TCGTGCAGC	-690	ACGGCCAGT	3
Rv1754c	conserved hypothetical protein	Not in COGs genes	-122	CCGGGTAGC	-113	ATTGCCAGA	1
mpt63	immunogenic protein	Not in COGs genes	-387	TCCGGCAGC	-378	CCGGCCAGT	1
mpt64	immunogenic protein	Not in COGs genes	-761	ACCTGCAGC	-750	AAGCGCAGA	3
Rv2137c	conserved hypothetical protein	Not in COGs genes	-24	CCTGTTAGC	-15	ACGGTCAGC	1
Rv2172c	conserved hypothetical protein	Not in COGs genes	-632	CGGTGCAGC	-623	CCGCGTAGC	1
TB16.3	conserved hypothetical protein	Not in COGs genes	-245	CGGGGTAGC	-235	CCTGGCAGC	2
PE_PGRS39	PE-PGRS family protein	Not in COGs genes	-568	CCCTGTAGC	-557	ATTGGCAGA	3
Rv2422	hypothetical protein	Not in COGs genes	-624	TCGAACAGC	-615	CCTCCCAGC	1
rpfE	resuscitation-promoting factor	Not in COGs genes	-240	ACGGGCAGC	-228	AATCTCAAC	4
Rv2662	hypothetical protein	Not in COGs genes	-748	CGGTGTAGC	-737	CTTGCCAGC	3
Rv2743c	conserved alanine rich membrane protein	Not in COGs genes	-40	CCGAGCAGC	-29	ACGGTCAGT	3
lpqA	lipoprotein	Not in COGs genes	-638	CCGGTCAGC	-627	CCGCCCAAC	3
Rv3074	conserved hypothetical protein	Not in COGs genes	-326	TCGTGCAGC	-314	CCTGGTAGC	4
Rv3867	conserved hypothetical protein	Not in COGs genes	-712	AGGTGCAGC	-700	CCTCACAGC	4
nrdE	ribonucleoside-diphosphate reductase alpha chain	Nucleotide transport and metabolism genes	-573	CGGGGCAGC	-560	CCGCCTAGC	5
nrdI	hypothetical protein	Nucleotide transport and metabolism genes	-55	CGGGGCAGC	-42	CCGCCTAGC	5
deoA	thymidine phosphorylase	Nucleotide transport and metabolism genes	-535	TCGAACAGC	-522	CCGGGCAAT	5
cdd	cytidine deaminase	Nucleotide transport and metabolism genes	-137	TCGAACAGC	-124	CCGGGCAAT	5
Rv3908	conserved hypothetical protein	Nucleotide transport and metabolism genes	-373	TCGATCAGC	-363	AATGGCAGT	2
Rv1034c	transposase	Replication, recombination and repair genes	-344	CCCAGCAGC	-334	CTGGACAAC	2
Rv1763	transposase	Replication, recombination and repair genes	-286	TGTGTCAGC	-273	ACGCGCAAA	5
Rv1764	transposase	Replication, recombination and repair genes	-663	TGTGTCAGC	-650	ACGCGCAAA	5
Rv2413c	conserved hypothetical protein	Replication, recombination and repair genes	-718	TGGTGCAGC	-708	ACGGCCAGC	2
recA	recombination protein	Replication, recombination and repair genes	-89	CGGAGCAGC	-78	CTTGTCAGT	3
Rv1179c	hypothetical protein	Replication, recombination and repair genes | Transcription genes	-525	CGTAACAGC	-516	CTTCCCAGA	1
cyp138	cytochrome P450 138	Secondary metabolites biosynthesis, transport and catabolism genes	-538	TCGATCAGC	-527	CTGGTTAGC	3
mce1B	MCE-family protein	Secondary metabolites biosynthesis, transport and catabolism genes	-309	ACTGGTAGC	-298	ATTGATAGC	3
cyp141	cytochrome P450 141	Secondary metabolites biosynthesis, transport and catabolism genes	-203	CGGTTCAGC	-192	CCGGTTAAT	3
mce4C	MCE-family protein	Secondary metabolites biosynthesis, transport and catabolism genes	-362	AGCTGCAGC	-352	CTGGTCAGC	2
Rv0516c	conserved hypothetical protein	Signal transduction mechanisms genes	-188	ACCGGCAGC	-175	CAGCCTAAC	5
Rv3194c	conserved secreted protein	Signal transduction mechanisms genes	-594	TCCGGCAGC	-582	ACGCCCAGA	4
Rv1985c	transcriptional regulator, lysR-family	Transcription genes	-700	ACGGTCAGC	-689	ATTCCCAGC	3
Rv2327	conserved hypothetical protein	Transcription genes	-642	CCCAGCAGC	-630	ACGGCCAGT	4
Rv3160c	transcriptional regulator, tetR-family	Transcription genes	-214	TGCGGCAGC	-204	CAGCTCAGA	2
Rv3167c	transcriptional regulator, tetR-family	Transcription genes	-763	CGCGGCAGC	-750	CCGGCCAGT	5
cpsA	hypothetical protein	Transcription genes	-117	TCTGATAGC	-106	CTTCACAGC	3
cspA	cold shock protein A	Transcription genes	-796	CGCAACAGC	-787	CAGCCCAGC	1
ethR	tetR-family transcriptional repressor	Transcription genes	-499	TGTAGTAGC	-489	CTGCACAGA	2

## Sheet: DR1+DR2+DR3
DR1+DR2+DR3
Gene	Gene Function	COG classification	Position DR1	DR1	Position DR2	DR2	Dis1	Position DR2	DR3	Dis2
pks3	polyketide beta-ketoacyl synthase	Secondary metabolites biosynthesis, transport and catabolism genes	-241	TCTGGTAGC	-231	CATGGCAAC	2	-202	AATGTGTTC	20
Rv0836c	hypothetical protein	Function unknown genes	-742	ACGGTCAGC	-729	CCGCACAAC	5	-705	ACGGACTGC	15
phoP	two component system transcriptional regulator	Signal transduction mechanisms genes | Transcription genes	-69	ACTGTTAGC	-56	ACTGGCAAC	5	-12	ACGTTCAAC	35
pks2	polyketide synthase	Secondary metabolites biosynthesis, transport and catabolism genes	-89	CCCAGTAGC	-77	CCGCTTAGA	4	-52	AGACACAGC	16
fadD21	fatty-acid-CoA ligase	Lipid transport and metabolism genes | Secondary metabolites biosynthesis, transport and catabolism genes	-112	TGTTTCAGC	-102	ATGCACAGC	2	-80	ATGATCAGC	13
Rv3722c	conserved hypothetical protein	Amino acid transport and metabolism genes | Transcription genes	-693	ACGATCAGC	-682	CCGGCCAGC	3	-646	ATTGACAGC	27
gap	glyceraldehyde 3-phosphate dehydrogenase	Carbohydrate transport and metabolism genes	-317	TGGTTCAGC	-305	CCGCATAGC	4	-265	ATTGTCAGC	31
rpfC	resuscitation-promoting factor	Not in COGs genes	-393	TCGAACAGC	-384	ACTCGCAAA	1	-353	CAGCACATC	22
fbpD	secreted fibronectin-binding protein antigen protein	General function prediction only genes	-298	CCGGACAGC	-287	ACGCACAGC	3	-260	CAGCTCAAC	18
Rv3744	transcriptional regulator, arsR-family	Transcription genes	-78	ACGAACAGC	-67	CCGGCCAAC	3	-41	CATATGTTC	17
Rv0225	conserved hypothetical protein	Cell wall membrane biogenesis genes	-226	TCGAGCAGC	-216	ACGGCCAAC	2	-183	CCACAGATC	24
lipF	esterase/lipase	Lipid transport and metabolism genes	-573	ACGTACAGC	-563	ACTCCCAGT	2	-530	CCTGTGATC	24
thiE	thiamine-phosphate pyrophosphorylase	Coenzyme transport and metabolism genes	-512	ACGGGCAGC	-502	ACTCCCAGA	2	-460	CGACAGTGC	33
modA	molybdate-binding lipoprotein	Inorganic ion transport and metabolism genes	-763	AGGAACAGC	-750	CCGCGCAAT	5	-724	CGGGTGTGC	17
Rv2001	conserved hypothetical protein	Lipid transport and metabolism genes	-218	ACTTTCAGC	-209	CTGGTTAAA	1	-166	CGGTTGAAC	34
